# Supplementary material for: Chemical Constituents and Antiproliferative Activity Against RAFLs and HepG2 Cells of Clematis henryi
Source: Int J Mol Sci. 2025 Nov 20;26(22):11216. doi: 10.3390/ijms262211216 (PMC12653648; doi:10.3390/ijms262211216)
Supplement: Supplementary file 1 [file ijms-26-11216-s001.zip]

Archive with 1 entries (1 files):
- ijms-3959456-supplementary.pdf
